# Supplementary material for: Persulfate-Promoted Carbamoylation/Cyclization of Alkenes: Synthesis of Amide-Containing Quinazolinones
Source: Molecules. 2024 Feb 25;29(5):997. doi: 10.3390/molecules29050997 (PMC10934161; doi:10.3390/molecules29050997)
Supplement: Supplementary file 1 [file molecules-29-00997-s001.zip]

Archive with 1 entries (1 files):
- molecules-2866450-supplementary.pdf
